# Supplementary material for: Mutation in Genes Encoding Key Functional Groups Additively Increase Mortality in Patients with BRAFV600E-Mutant Advanced Papillary Thyroid Carcinoma
Source: Cancers (Basel). 2021 Nov 22;13(22):5846. doi: 10.3390/cancers13225846 (PMC8616313; doi:10.3390/cancers13225846)
Supplement: Supplementary file 1 [file cancers-13-05846-s001.zip]

Archive with 1 entries (1 files):
- cancers-1477986-supplementary.pdf
